# Supplementary material for: Malaria and the incidence of COVID-19 in Africa: an ecological study
Source: BMC Infect Dis. 2023 Feb 3;23:66. doi: 10.1186/s12879-023-08032-2 (PMC9896446; doi:10.1186/s12879-023-08032-2)
Supplement: Supplementary file 2 — Additional file 2: Raw data for the studied African countries. [file 12879_2023_8032_MOESM2_ESM.csv]

Country	ISO	CasesPer100	Population	PopDensity	PrevMal	HDI	Vaccine	MedianAge	LifeExpect	GDPperCapita	Stringency_index
Angola	AGO	65.25224926	32866300	23.89	11517.10531	0.581	OPV	16.8	61.15	5820	61.33840449
Burundi	BDI	20.69667306	11890800	423.06	34405.61168	0.433	OPV	17.5	61.58	702	13.70883146
Benin	BEN	53.62445559	12123200	99.11	31786.44524	0.545	OPV	18.8	61.77	2064	38.80696629
Burkina Faso	BFA	59.21553056	20903300	70.15	30494.01398	0.452	OPV	17.6	61.58	1703	33.87247191
Botswana	BWA	1488.293177	2351620	4.04	76.9274188	0.735	OPV	25.8	69.59	15807	54.6372809
Central African Republic	CAF	104.0424369	4829760	7.48	25855.96991	0.397	OPV	18.3	53.28	661	36.71438202
Côte d'Ivoire	CIV	144.5127245	26378300	76.4	27725.75425	0.538	OPV	18.7	57.78	3601	36.47357303
Cameroon	CMR	153.0255143	26545900	50.89	20401.46682	0.563	OPV	18.8	59.29	3365	41.91851685
Democratic Republic of the Congo	COD	30.25857121	89561400	35.88	24797.39719	0.48	OPV	17	60.68	808	43.95885393
Congo	COG	169.0621211	5518090	15.41	18330.82853	0.574	OPV	19	64.57	4881	52.3745618
Comoros	COM	419.3906359	869595	437.35	2697.774348	0.554	OPV	20.4	64.32	1414	41.08080899
Cabo Verde	CPV	2905.458391	555988	135.58	250.9629975	0.665	OPV	25.7	72.98	6223	60.82150562
Djibouti	DJI	641.2942484	988002	41.29	1254.633309	0.524	OPV	25.4	67.11	2705	46.33982022
Algeria	DZA	263.4831589	43851000	17.35	5.002719574	0.748	OPV	29.1	76.88	13914	65.85379775
Egypt	EGY	187.8114801	102334000	98	0	0.707	OPV	25.3	71.99	10550	56.62206742
Eritrea	ERI	86.3403479	3546430	44.3	1162.718379	0.459	OPV	19.3	66.32	1510	76.05265169
Ethiopia	ETH	154.92502	114964000	104.96	4164.371177	0.485	OPV	19.8	66.6	1730	56.35622472
Gabon	GAB	761.3232512	2225730	7.86	18139.16455	0.703	OPV	23.1	66.47	16562	65.66611236
Ghana	GHA	283.9387376	31072900	126.72	18673.38655	0.611	OPV	21.1	64.07	4228	43.83739326
Guinea	GIN	136.9243421	13132800	51.76	29803.15885	0.477	OPV	19	61.6	1999	54.63242697
Gambia	GMB	207.6833315	2416660	207.57	2558.844483	0.496	OPV	17.5	62.05	1562	53.17060674
Guinea-Bissau	GNB	176.2703252	1968000	66.19	2570.487271	0.48	OPV	19.4	58.32	1549	41.08080899
Equatorial Guinea	GNQ	470.641064	1402980	45.19	32672.38623	0.592	OPV	22.4	58.74	22605	41.08080899
Kenya	KEN	213.9263882	53771300	87.32	6754.813806	0.601	OPV	20	66.7	2993	59.58788764
Liberia	LBR	40.1369798	5057680	49.13	37319.87931	0.48	OPV	19.2	64.1	753	53.54217978
Libya	LBY	2141.097232	6871290	3.62	0	0.724	OPV	29	72.91	17882	75.17716854
Lesotho	LSO	491.5392695	2142250	73.56	0	0.527	OPV	22.2	54.33	2851	56.2511236
Morocco	MAR	1326.507832	36910600	80.08	0	0.686	OPV	29.6	76.68	7485	66.29930337
Madagascar	MDG	78.32147629	27691000	43.95	5768.593517	0.528	OPV	19.6	67.04	1416	47.70348315
Mali	MLI	44.53157406	20250800	15.2	11682.24221	0.434	OPV	16.4	59.31	2014	43.27876404
Mozambique	MOZ	207.7369031	31255400	37.73	25452.42736	0.456	OPV	17.7	60.85	1136	55.24817978
Mauritania	MRT	376.0920153	4649660	4.29	7582.217087	0.546	OPV	20.3	64.92	3598	42.48559551
Mauritius	MUS	59.60197205	1271770	622.96	0	0.804	OPV	37.4	74.99	20293	34.0072809
Malawi	MWI	171.949817	19130000	197.52	15024.7442	0.483	OPV	18.1	64.26	1095	47.89420225
Namibia	NAM	1631.928593	2540920	3.08	2769.677037	0.646	OPV	22	63.71	9542	45.626
Niger	NER	20.11848008	24206600	16.96	24878.42664	0.394	OPV	15.1	62.42	926	26.99698876
Nigeria	NGA	78.13815853	206140000	209.59	19141.9523	0.539	OPV	18.1	54.69	5338	56.58352809
Rwanda	RWA	157.5948488	12952200	494.87	12387.26604	0.543	OPV	20.3	69.02	1854	65.61395506
Sudan	SDN	70.67159567	43849300	23.26	3612.137205	0.51	OPV	19.7	65.31	4467	47.21961712
Senegal	SEN	221.3462813	16743900	82.33	2421.327485	0.512	OPV	18.7	67.94	2471	42.23626966
Sierra Leone	SLE	49.37958977	7976980	104.7	33948.92859	0.452	OPV	19.1	54.7	1390	40.29159551
Somalia	SOM	59.37759545	15893200	23.5	4563.707121	NA	OPV	16.8	57.4	NA	34.59013483
South Sudan	SSD	85.87866389	11193700	NA	16219.56443	0.433	OPV	19.2	57.85	1570	58.12876404
Sao Tome and Principe	STP	951.3553963	219161	212.84	1070.953612	0.625	OPV	18.7	70.39	3053	41.08080899
Eswatini	SWZ	1486.260516	1160160	79.49	58.17239018	0.611	NA	21.5	60.19	7739	61.77516854
Seychelles	SYC	3410.616229	98340	208.35	0	0.796	OPV	36.2	73.4	26382	41.38175281
Chad	TCD	26.44603949	16425900	11.83	8547.666836	0.398	OPV	16.7	54.24	1768	53.58593258
Togo	TGO	100.5225433	8278740	143.37	26195.18076	0.515	OPV	19.4	61.04	1430	49.79505618
Tunisia	TUN	2053.314267	11818600	74.23	0	0.74	OPV	32.7	76.7	10849	51.47955056
United Republic of Tanzania	TZA	0.852108173	59734200	64.7	6463.613455	0.529	OPV	17.7	65.46	2683	20.94629213
Uganda	UGA	88.74532695	45741000	213.76	34399.19782	0.544	OPV	16.4	63.37	1698	61.92202247
South Africa	ZAF	2581.358216	59308700	46.75	79.85751883	0.709	NA	27.3	64.13	12295	57.16431461
Zambia	ZMB	463.6640557	18384000	23	11503.80434	0.584	OPV	17.7	63.89	3689	41.08080899
